# Supplementary material for: Comparison of Bioactive Compounds and Antioxidant Activities in Differentially Pigmented Cerasus humilis Fruits
Source: Molecules. 2023 Aug 27;28(17):6272. doi: 10.3390/molecules28176272 (PMC10488777; doi:10.3390/molecules28176272)
Supplement: Supplementary file 1 [file molecules-28-06272-s001.zip]

Archive with 1 entries (1 files):
- molecules-2575291-supplementary.pdf
